# Supplementary material for: Circular RNA circRNA-0039459 promotes the migration, invasion, and proliferation of liver cancer cells through the adsorption of miR-432
Source: Bioengineered. 2022 May 11;13(5):11810–21. doi: 10.1080/21655979.2022.2073129 (PMC9276028; doi:10.1080/21655979.2022.2073129)
Supplement: Supplemental Material [file KBIE_A_2073129_SM2357.zip]

Archive with 3 entries (3 files):
- Revised manuscriptclean.docx
- Supplement material flow cytometry.zip
- Supplement material western blot.zip
